# Supplementary material for: Youth organizations, social mobility and health in middle age: evidence from a Scottish 1950s prospective cohort study
Source: Eur J Public Health. 2022 Oct 26;33(1):6–12. doi: 10.1093/eurpub/ckac144 (PMC9898007; doi:10.1093/eurpub/ckac144)
Supplement: ckac144_Supplementary_Data [file ckac144_supplementary_data.zip]

Archive with 4 entries (3 files):
- ckac144_Supplementary_Data/
- ckac144_Supplementary_Data/ejph-2022-04-om-0227-File004.docx
- ckac144_Supplementary_Data/ejph-2022-04-om-0227-File005.tif
- ckac144_Supplementary_Data/ejph-2022-04-om-0227-File006.tif
